# Supplementary material for: Diagnostic Power of the Fibrinogen-to-Albumin Ratio for Estimating Malignancy in Patients with Adnexal Masses: A Methodological Study
Source: Diagnostics (Basel). 2025 Sep 18;15(18):2372. doi: 10.3390/diagnostics15182372 (PMC12469132; doi:10.3390/diagnostics15182372)
Supplement: Supplementary file 1 [file diagnostics-15-02372-s001.zip]

Archive with 1 entries (1 files):
- diagnostics-3808391-supplementary.pdf
